# Supplementary material for: Gut-Flora-Dependent Metabolite Trimethylamine-N-Oxide Promotes Atherosclerosis-Associated Inflammation Responses by Indirect ROS Stimulation and Signaling Involving AMPK and SIRT1
Source: Nutrients. 2022 Aug 15;14(16):3338. doi: 10.3390/nu14163338 (PMC9416570; doi:10.3390/nu14163338)
Supplement: Supplementary file 1 [file nutrients-14-03338-s001.zip]

Archive with 1 entries (1 files):
- nutrients-1836533-supplementary.pdf
